# Supplementary material for: Multi-scale modeling of the circadian modulation of learning and memory
Source: PLoS One. 2019 Jul 19;14(7):e0219915. doi: 10.1371/journal.pone.0219915 (PMC6641212; doi:10.1371/journal.pone.0219915)
Supplement: S1 Data — (XLSX) [file pone.0219915.s005.xlsx]

## Sheet: Sheet1
T_SCN	PER2(Bae 2001) (SCN)	T_PER2 (HC)	PER2(HC) (Wang)	T5	per2(Bae 2001)	T_per2 (HC)	per2(HC)
0	8.9101	2	3.2827	0	0.3794	2	2.4504
4	4.0616	6	2.6746	4	0.4496	6	1.1192
6	14.544	10	1.8216	8	0.5588	10	0.8096
8	45.761	14	1.7442	12	0.4656	16	2.2631
10	87.5184	18	2.1429	16	0.4781	23	2.2948
12	99.097	22	2.528	20	0.4385	26	2.4504
14	79.0352	26	3.2827	24	0.3802	30	1.1192
16	60.4297	30	2.6746	28	0.4496	34	0.8096
18	30.9131	34	1.8216	32	0.5588	40	2.2631
20	19.9424	38	1.7442	36	0.4656	47	2.2948
22	13.3424	42	2.1429	40	0.4781
24	8.9119	50	3.2827	44	0.4385
28	4.0616			48	0.3802
30	14.544
32	45.761
34	87.5184
36	99.097
38	79.0352
40	60.4297
42	30.9131
44	19.9424
46	13.3424
48	8.9119
