# Supplementary material for: Multi-scale modeling of the circadian modulation of learning and memory
Source: PLoS One. 2019 Jul 19;14(7):e0219915. doi: 10.1371/journal.pone.0219915 (PMC6641212; doi:10.1371/journal.pone.0219915)
Supplement: S2 Data — (XLSX) [file pone.0219915.s006.xlsx]

## Sheet: Sheet1
TS_Aqs	Aq_LD_ZT3	Aq_LD_ZT15	Aq_dl_ZT3	Aq_DL_ZT15	Aq_DD_ZT3	Aq_DD_ZT15	TS_ext	Ex_LD_ZT3	Ex_LD_ZT15	Ex_DL_ZT3	Ex_DL_ZT15	Ex_DD_ZT3	Ex_DD_ZT15	T_recall	Re_LD_ZT3	Re_DL_ZT3	Re_DD_ZT3	T	Re_LD_ZT15	Re_DL_ZT15	Re_DD_ZT15
0	0	0	0	0	0	0	1	1	1	1	1	1	1	3	57.1403	62.4309	56.9046	15	43.0083	43.0059	75.8065
1	21	0.5	13.5	8	35	0.5	2	0.5966	0.098	0.6077	0.3962	0.8043	0.4991	9	27.4016	44.6126	34.3223	21	13.5047	30.1735	43.4824
2	59	13.5	54	27	78.5	34.5	3	0.5897	0.0945	0.5134	0.1985	0.5957	0.0957	15	0.9596	12.4245	27.7617	27	32.9332	40.9946	40.7283
3	67	36.5	75.5	45.5	86.5	60.5								21	10.7789	12.8434	39.9852	33	13.107	41.0582	32.5929
4	71.5	56	85.5	54.5	92.5	76								27	32.1365	34.2619	46.6864	39	5.6488	16.3978	40.0538
5	90.5	65.5	90	49	95.5	89								33	15.0377	32.4605	29.0764	45	2.4918	12.1603	24.3964
6	90.5	47	91	52.5	99	78								39	1.7775	4.6974	14.7837	51	18.147	20.2908	31.3172
														45	6.1073	13.9509	24.2423	57	8.5408	19.284	27.4853
														51	34.6103	29.2818	36.4683	63	2.698	8.5973	5.3763
