# Supplementary material for: Multi-scale modeling of the circadian modulation of learning and memory
Source: PLoS One. 2019 Jul 19;14(7):e0219915. doi: 10.1371/journal.pone.0219915 (PMC6641212; doi:10.1371/journal.pone.0219915)
Supplement: S1 Program — (ZIP) [file pone.0219915.s007.zip]

Archive with 5 entries (4 files):
- S1 Program/
- S1 Program/Aq_Re_Ex_Amygdala.ode
- S1 Program/LTP_LTD_HC.ode
- S1 Program/Readme.txt
- S1 Program/SCN_ML_SFR.ode
