# Supplementary material for: Multi-scale modeling of the circadian modulation of learning and memory
Source: PLoS One. 2019 Jul 19;14(7):e0219915. doi: 10.1371/journal.pone.0219915 (PMC6641212; doi:10.1371/journal.pone.0219915)
Supplement: S1 Program — (ZIP) [file pone.0219915.s007.zip › S1 Program/Aq_Re_Ex_Amygdala.ode]

## LD cycle

par  del=0, PP=12


 L(t)=if(mod(t-(del*60*60*1000),24*60*60*1000)<(PP*60*60*1000))then(0.5e-8)else(0)


## DL cycle

#L(t)=if(mod(t-(del*60*60*1000),24*60*60*1000)<(PP*60*60*1000))then(0)else(0.5e-8)


## for DD

# L(t)=0


## ******** Initial conditions****************************************


#init mps=1.79, P1s=1.2, P1ps=1.01, Rc2=1.06, Mpa=1.79, P1a=1.21, P1pa=1.02

# for DD

#init mps=1.3085, P1s=0.9234, P1ps=0.9869, Rc2=1.1079, Mpa=0.8659, P1a=0.8968, P1pa=1.0668

# for LD

init mps=0.5981, P1s=0.8412, P1ps=1.1159, Rc2=1.2199, Mpa=0.6418, P1a=0.9212, P1pa=1.1512

#for DL

#init mps=1.5428, P1s=1.5153, P1ps=1.2213, Rc2=1.0959, Mpa=1.6256, P1a=1.4213, P1pa=1.1475


## pre-post activity##*********************************

par del_t=0, t_duration=2

t_on1=t_on-del_t

t_off1=t_on1+t_duration

par I_pre_max=0, I_post_max=0, 

#par I_pre_max=35, I_post_max=400

I_pre(t)=I_pre_max*heav(t_off1-t)*heav(t-t_on1)


par t_on=100

t_off=t_on+t_duration

I_post(t)=I_post_max*heav(t_off-t)*heav(t-t_on)


##***************GRN for SCN **********************************


Mps'=As*((vs1*kas^nc/(kas^nc+P1ps^nc))-Mps)+L(t)
 
P1s'=As*(Mps-P1s)
 
P1ps'=As*(P1s-P1ps)

par nc=9,As=4.35e-8,kas=0.8,vs1=20,


##***********************GRN of Amygdala ****************************


Mpa'=As*((vs2*kah^nc/(kah^nc+P1pa^nc))-Mpa)+vss*KI^nc/(kc^nc+Rc2^nc)
 
P1a'=As*(Mpa-P1a)
 
P1pa'=As*(P1a-P1pa)


par kah=0.8,vs2=20,vss=1e-7,kc=1,KI=0.8
 


## **************** coupling term ***********************************


Rc2'=As*(P1pa-Rc2)


## ********************** NMDA, AMPAR current***********************


Inmda=g_nmda*sG*Bv*(v-v_NMDA)

g_nmda=g_N*knorm^nm/(P1pa^nm)

Bv=1/(1+0.005*Mg*exp(-0.2*v))

sG'=ar*I_pre(t)*(1-sG)-ad*sG

Iampa=g_AMPAR*sG*(v-v_ampa)

g_AMPAR=gAM*(K_am1^rr/P1pa^rr)*AMPAR

aux g_am=g_AMPAR


par ar=0.01,ad=0.07, nm=2,knorm=1, g_N=12, v_NMDA=0, Mg=1,  k_am1=1.3,rr=3,gAM=0.2,v_ampa=0


## ***************Modified ML model ***********************************


dv/dt=(1/c)*(I_post(t)-IL-Ik-ICa-Inmda-Iampa)


dw/dt=lamw(v)*(winf(v)-w)


minf(v)=.5*(1+tanh((v-v1)/v2))


winf(v)=.5*(1+tanh((v-v3)/v4))


lamw(v)=phi*cosh((v-v3)/(2*v4))


IL=gl*(v-vl)

Ik=gk*w*(v-vk)

ICa=gca*minf(v)*(v-vca)


par vk=-84,vl=-60,vca=120, gk=8,gl=2,c=20, phi=.08, v1=-1.2,v2=18,v3=2,v4=30, 

v(0)=-60.899

w(0)=0.014873


##****************** Calcium ydnamics*********************


gca=g_cabase*Mpa/(kph+Mpa)

dca/dt=k_nmda*INMDA-k_ca*Ica+(Ca0-ca)/tau_ca

par g_cabase=5.3,kph=0.01

par ca0=500, k_nmda=1, k_ca=1, tau_ca=10,


##************AMPAR dynamics********************************************


dEPSP/dt=(1/C)*(INMDA)


AMPAR'=AMS*(ar1*(ca-ca1)*(Am-AMPAR)-ad1*AMPAR*(ca-ca1))*s_AMPA+(P1pa^ss)*(a_remov*(I_pre(t)/(1+I_post(t)))*(1-AMPAR))


Am=AMS*Amx

AMS=(K_am1^qq/P1pa^qq)

s_AMPA'=ars*I_post(t)*(1-s_AMPA)-ads*s_AMPA
       

par ar1=1e-7,ad1=1e-5, ars=0.01, ads=0.0007,Ca1=509.5,Amx=2500, qq=2,ss=3, K_am2=1, a_remov=0.001,


init AMPAR=6


@ total=1.728e8,dt=10000, bounds=1e25, method=stiff, yp=mps, xhi=1e9
