# Supplementary material for: Multi-scale modeling of the circadian modulation of learning and memory
Source: PLoS One. 2019 Jul 19;14(7):e0219915. doi: 10.1371/journal.pone.0219915 (PMC6641212; doi:10.1371/journal.pone.0219915)
Supplement: S1 Program — (ZIP) [file pone.0219915.s007.zip › S1 Program/LTP_LTD_HC.ode]

## pre-post activity##***********************************************************


par del_t=0


t_on1=t_on-del_t

t_off1=t_on1+2

par I_pre_max=0, I_post_max=0, 

#par I_pre_max=35, I_post_max=800

I_pre(t)=I_pre_max*heav(t_off1-t)*heav(t-t_on1)

par t_on=100

t_off=t_on+2

I_post(t)=I_post_max*heav(t_off-t)*heav(t-t_on)


##***************GRN for SCN **********************************


#init mps=0.64, p1s=1.006,p1ps=1.2, Rc1=1.2, mph=1.53, p1h=1.03, p1ph=0.99


init mps=0.704, p1s=0.865,p1ps=1.09, Rc1=1.1807, mph=1.738, p1h=1.281, p1ph=1.059


Mps'=As*((vs1*kas^nc/(kas^nc+P1ps^nc))-Mps)+L
 
P1s'=As*(Mps-P1s)
 
P1ps'=As*(P1s-P1ps)

par nc=9,As=4.35e-8,kas=0.8,vs1=20, L=0


##********************GRN for HC **********************************************


Mph'=As*((vs2*kAh^nc/(kAh^nc+P1ph^nc))-Mph)+vss*Rc1^nc/(kc^nc+Rc1^nc)+(Kscr*s_CREB)*CREB

P1h'=As*(Mph-P1h)
 
P1ph'=As*(P1h-P1ph)


# for higher coupling

#par vss=1e-2

# for lower coupling

par vss=1e-3


par kAh=0.8,vs2=20, Kscr=1e-4, kc=5


## **************Coupling **************************************************


Rc1'=AS*(P1ps-Rc1)

s_CREB'=ar*I_pre(t)*(1-s_CREB)-ad*s_CREB

CREB=ca*kcre1-kcre2

par ar=0.01,ad=0.07,


## ***************************NMDA Current******************************************


I_NMDA=g_nmda*sG*Bv*(v-v_NMDA)

g_nmda=g_N*knorm^nm/(P1ph^nm)

Bv=1/(1+0.005*Mg*exp(-0.2*v))

sG'=ar*I_pre(t)*(1-sG)-ad*sG


par nm=2,knorm=1, g_N=12, v_NMDA=0, Mg=1, 


##**********************Modified ML model*******************************************


dv/dt=(I_post(t)-gl*(v-vl)-gk*w*(v-vk)-gca*minf(v)*(v-vca)-I_NMDA)/c


dw/dt=lamw(v)*(winf(v)-w)


minf(v)=.5*(1+tanh((v-v1)/v2))


winf(v)=.5*(1+tanh((v-v3)/v4))


lamw(v)=phi*cosh((v-v3)/(2*v4))


par vk=-84,vl=-60,vca=120, gk=8,gl=2,c=20, phi=.08,

par v1=-1.2,v2=18,v3=2,v4=30, 

init v=-60.899, w=0.014873


## *************************Calcium dydnamics*****************************


gca=g_cabase*Mph/(kph+Mph)

ca'=k_nmda*I_NMDA-k_ca*I_ca+(Ca0-ca)/tau_c

I_ca=gca*minf(V)*(V-Vca)


par k_nmda=10, k_ca=1, tau_c=10, kph=0.1, g_cabase=4.35, ca0=500


## ***************EPSP and AMPAR dynamics***********************************


EPSP'=I_NMDA/c

AMPAR'=(ar1*(ca-Ca1)*(A_m-AMPAR)-ad1*AMPAR*(ca-509.5))*s_AMPA

s_AMPA'=ars*I_post(t)*(1-s_AMPA)-ads*s_AMPA


init AMPAR=6

par kcre1=0.03,kcre2=1e-5, Ca1=509.5, ar1=1e-7,ad1=1e-5,A_m=1e4, ars=0.01,ads=0.0007


## *******************************************************************


@ total=2e8,dt=10000, bounds=1e25, method=stiff, yp=mps, xhi=9e9
