# Supplementary material for: Multi-scale modeling of the circadian modulation of learning and memory
Source: PLoS One. 2019 Jul 19;14(7):e0219915. doi: 10.1371/journal.pone.0219915 (PMC6641212; doi:10.1371/journal.pone.0219915)
Supplement: S1 Program — (ZIP) [file pone.0219915.s007.zip › S1 Program/Readme.txt]

# Readme file. 


We provide here the description of the each xppaut (.ode) files that used in our work

Programs are developed in xppaut  

Machine specification:2GHz Intel core i7 4510u CPU


1. SCN_ML_SFR.ode


This is a xppaut file that is used for simulating circadian modulation of SFR.

Initially we run the simulation with a high time step (dt=10000 ms, 0.0028 h) till we 
reach the desired circadian phase at which we calculate the voltage dynamics. 
When we start the simulation of voltage dynamics at desired time, we reduce the time step to dt=0.01ms 
and run the simulation for the desired time duration. 


2. LTP_LTD_HC.ode


This is a xppaut file that is used for simulating circadian modulation of LTP/LTD at HC.

Initially we st I_pre_max=0, I_post_max=0, and we run the simulation with a high time step (dt=10000 ms) till we 
reach the desired circadian phase at which we calculate the EPSP. 
When we start the simulation of LTP/LTD at desired time, we reduce the time step to dt=0.01ms, 
and set I_pre_max=35, I_post_max=800, and run the simulation for the desired time duration.


3. Aq_Re_Ex_Amygdala.ode


This is a xppaut file that is used for simulating circadian modulation of Aquisition, Recall, extinction at amygdala.

Initially we st I_pre_max=0, I_post_max=0, and we run the simulation with a high time step (dt=10000 ms) till we 
reach the desired circadian phase at which we calculate the g_AMPAR. 

(a) When we start the simulation of aquistion at desired time, we reduce the time step to dt=0.01ms, 
and set I_pre_max=35, I_post_max=400, and run the simulation for the desired time duration.

(b) When we start the simulation of recall and extinction at desired time, we reduce the time step to dt=0.01ms, 
intially perform aquisition. Then set I_pre_max=35, I_post_max=0, and run the simulation for the desired time duration.
