# Supplementary material for: Multi-scale modeling of the circadian modulation of learning and memory
Source: PLoS One. 2019 Jul 19;14(7):e0219915. doi: 10.1371/journal.pone.0219915 (PMC6641212; doi:10.1371/journal.pone.0219915)
Supplement: S1 Program — (ZIP) [file pone.0219915.s007.zip › S1 Program/SCN_ML_SFR.ode]

par  g_cabase=1,

# for spiking (After set the desired CT change 1 to 6.37)

##g_cabase=6.37 


##***********************************************************************************
# GRN For SCN


Mps'=As*((vs1*kas^nc/(kas^nc+P1ps^nc))-Mps)+L
 
P1s'=As*(Mps-P1s)
 
P1ps'=As*(P1s-P1ps)


init Mps=0.709, p1s=0.8639, P1ps=1.088
par nc=9,As=4.35e-8,kas=0.8,vs1=20, L=0

##**********************************************************************************


# Modified ML model


dv/dt=(I_app-gL*(v-vL)-gk*w*(v-vk)-gca*minf(v)*(v-vca))/C


dw/dt=lamw(v)*(winf(v)-w)


minf(v)=.5*(1+tanh((v-v1)/v2))


winf(v)=.5*(1+tanh((v-v3)/v4))


lamw(v)=phi*cosh((v-v3)/(2*v4))


init v=-60.899, w=0.014873


par I_app=0, vk=-84,vL=-40,vca=90, gk=30,gL=2,C=20, phi=.04,

par v1=-1.2,v2=18,v3=12,v4=14.75,kph=0.1,

gca=g_cabase*Mps/(kph+Mps)

aux gc=gca


##**********************************************************************************************


@ total=8.64e8,dt=10000, bounds=1e25, method=stiff, yp=mps, xhi=1e9
